# Supplementary material for: The impact of cryosolution thermal contraction on proteins and protein crystals: volumes, conformation and order
Source: Acta Crystallogr D Struct Biol. 2018 Sep 5;74(Pt 9):922–38. doi: 10.1107/S2059798318008793 (PMC6130464; doi:10.1107/S2059798318008793)
Supplement: Supplementary file 2 [file d-74-00922-sup2.xls]

## Sheet: Crystal_contraction_table
Crystal	InternalSolution	ExternalSolution	Temperature	Dsol	Dcell	Dprot	Dchan	e1	e2	e3	IceType	UCA	UCB	UCC	Vcell	PV	VcellN	Pre/Full	Comments	Bfactor	Isig_hi	DT	ExpType
P1Lysozyme	47% xylose	47% xylose	294	-0.03				0.68	0.62	1.05		27.272	32.236	34.316	26478	16645	0.999283	f	+0.3 M NaNO3; RT/LT Pair	9.9	4.7	20	a
P1Lysozyme	47% xylose	47% xylose	100	-0.03	-0.031309	-0.0133373	-0.0386496	0.71	0.64	1.08	-	26.558	31.864	33.991	25649	16423	0.967996	f	+0.3 M NaNO3; RT/LT Pair	5.8	7.4	15	a
P1Lysozyme	47% xylose	47% xylose	294	-0.03				0.61	0.57	0.94		27.276	32.084	34.304	26265		0.991244	f	+0.3 M NaNO3; RT/LT Pair	9.3	1	20	a
P1Lysozyme	47% xylose	47% xylose	100	-0.03	-0.0271464			0.68	0.63	0.99	-	27.0037	31.7394	34.0052	25552		0.964336	f	+0.3 M NaNO3; RT/LT Pair	3.6	5.5	20	a
P1Lysozyme	47% mpd	47% mpd	294	-0.085				0.68	0.62	1.02		27.3328	32.151	34.3176	26392	16596	0.996037	f	+0.3 M NaNO3; RT/LT Pair	9.7	3.9	10	a
P1Lysozyme	47% mpd	47% mpd	100	-0.085	-0.0342907	-0.013437	-0.0428084	0.7	0.64	1.07	-	26.993	31.6868	33.9885	25487	16373	0.961882	f	+0.3 M NaNO3; RT/LT Pair	3.8	4	10	a
P1Lysozyme	47% mpd	47% mpd	294	-0.085				0.69	0.63	1.04		27.3368	32.1342	34.2961	26361		0.994867	f	+0.3 M NaNO3; RT/LT Pair	10.4	4.2	15	a
P1Lysozyme	47% mpd	47% mpd	100	-0.085	-0.0351277			0.7	0.63	1.06	-	26.936	31.676	33.97	25435		0.95992	f	+0.3 M NaNO3; RT/LT Pair	3.1	5.5	10	a
P1Lysozyme	28% mpd	28% mpd	294	-0.07				0.62	0.6	0.93		27.267	32.361	34.342	26569		1.00272	f	+0.3 M NaNO3; RT/LT Pair		0.3	10	a
P1Lysozyme	28% mpd	28% mpd	100	-0.07	-0.0411382			0.39	0.64	1.03	-	26.9392	31.6953	34.007	25476		0.961467	f	+0.3 M NaNO3; RT/LT Pair	4.2	4.7	10	a
P1Lysozyme	47% xylose	47% xylose	294	-0.03				0.67	0.62	1		27.249	32.184	34.294	26377		0.995471	f	+0.3 M NaNO3; RT/LT Pair		2.7	20	a
P1Lysozyme	47% xylose	47% xylose	100	-0.03	-0.0305948			0.7	0.63	1.03	-	26.9396	31.8152	33.9638	25570		0.965015	f	+0.3 M NaNO3; RT/LT Pair	4.3	5.2	20	a
P1Lysozyme	23.5% xylose	23.5% xylose	294	0.017				0.65	0.62	0.96		27.2828	32.157	34.282	26345		0.994264	f	+0.3 M NaNO3; RT/LT Pair	14.4	3.8	10	b
P1Lysozyme	23.5% xylose	23.5% xylose	100	0.017	-0.0346176			0.7	0.65	1.09	-	26.9883	31.6504	33.988	25433		0.959845	f	+0.3 M NaNO3; RT/LT Pair	5	9.4	20	b
P1Lysozyme	37.5% dmso	37.5% dmso	294	-0.06				0.68	0.62	1.01		27.395	32.331	34.314	26606		1.00411	f	+0.3 M NaNO3; RT/LT Pair	8	7.9	7	a
P1Lysozyme	37.5% dmso	37.5% dmso	100	-0.06	-0.0422461			0.81	0.64	1.09	-	27.008	31.744	34.0126	25482		0.961694	f	+0.3 M NaNO3; RT/LT Pair	3.5	9.2	6	a
P1Lysozyme	37.5% dmso	37.5% dmso	294	-0.06				0.66	0.62	0.99		27.3355	32.263	34.359	26502		1.00019	f	+0.3 M NaNO3; RT/LT Pair	9.5	5.2	10	a
P1Lysozyme	37.5% dmso	37.5% dmso	100	-0.06	-0.0390537			0.75	0.64	1.16	-	27.007	31.704	34.022	25467		0.961128	f	+0.3 M NaNO3; RT/LT Pair; LT 1/2 exposure time of RT	1.2	4.5	5	a
P1Lysozyme	well solution	well solution	294	0.06				0.67	0.62	1.01		27.207	32.016	34.264	26124		0.985923	f	+0.3 M NaNO3; RT/LT Pair	8.7	4.6	15	a
P1Lysozyme	well solution	well solution	100	0.06	-0.0271781			0.77	0.66	1.18	h	26.9431	31.677	34.0367	25414		0.959127	f	+0.3 M NaNO3; RT/LT Pair	2.9	7.5	10	a
P1Lysozyme	well solution	well solution	294	0.06				0.66	0.61	0.95		27.292	32.002	34.299	26101		0.985055	f	+0.3 M NaNO3; RT/LT Pair	8.9	3.7	10	a
P1Lysozyme	well solution	well solution	100	0.06	-0.0345581			0.71	0.67	1.16	-	26.8037	31.5285	34.0066	25199		0.951013	f	+0.3 M NaNO3; RT/LT Pair	2.7		10	a
P1Lysozyme	23.5% xylose	oil - nvh	294					0.69	0.64	1.02		27.245	31.961	34.2662	26097		0.984904	f	+0.3 M NaNO3; RT/LT Pair		4.3	15	o
P1Lysozyme	23.5% xylose	oil - nvh	100	-0.0686183	-0.027781			0.72	0.65	1.07	-	26.998	31.63	33.921	25372		0.957542	f	+0.3 M NaNO3; RT/LT Pair		7.6	15	o
P1Lysozyme	23.5% xylose	oil - nvh	294					0.63	0.6	0.97		27.2884	32.0726	34.2992	26290		0.992188	f	+0.3 M NaNO3; RT/LT Pair		5	15	o
P1Lysozyme	23.5% xylose	oil - nvh	100	-0.0686183	-0.0329403			0.69	0.63	1.01	-	26.9117	31.723	33.9719	25424		0.959505	f	+0.3 M NaNO3; RT/LT Pair		9.4	10	o
P1Lysozyme	23.5% xylose	oil - infineum	294					0.66	0.62	1		27.3042	32.1127	34.1901	26307		0.992829	f	+0.3 M NaNO3; RT/LT Pair		4.3	15	o
P1Lysozyme	23.5% xylose	oil - infineum	100	-0.091	-0.0336412			0.76	0.65	1.15	h	26.9397	31.64	33.9936	25422		0.959429	f	+0.3 M NaNO3; RT/LT Pair		7.1	15	o
P1Lysozyme	23.5% xylose	oil - fomblin yr 1800	294					0.78	0.6	1.41		27.201	32.015	34.262	26145		0.986715	f	+0.3 M NaNO3; RT/LT Pair;exposed to air for 10s		0.5	15	o
P1Lysozyme	23.5% xylose	oil - fomblin yr 1800	100	-0.0498	-0.0275005			0.77	0.63	1.5	c	26.9161	31.7011	34.003	25426		0.95958	f	+0.3 M NaNO3; RT/LT Pair		3.9	15	o
P1Lysozyme	23.5% xylose	oil - fomblin yr 1800	294					0.66	0.62	0.96		27.582	32.0639	34.2891	26250		0.990678	f	+0.3 M NaNO3; RT/LT Pair		4	15	o
P1Lysozyme	23.5% xylose	oil - fomblin yr 1800	100	-0.0498	-0.0336			0.7	0.65	1.11	-	26.9102	31.6205	33.9682	25368		0.957391	f	+0.3 M NaNO3; RT/LT Pair		5.2	8	o
P1Lysozyme	23.5% xylose	oil - mineral	294					0.65	0.61	0.95		27.2847	32.1273	34.2824	26308		0.992867	f	+0.3 M NaNO3; RT/LT Pair		4.5	10	o
P1Lysozyme	23.5% xylose	oil - mineral	100	-0.113298	-0.0314353			0.69	0.63	1	-	26.969	31.7456	34.0078	25481		0.961656	f	+0.3 M NaNO3; RT/LT Pair		8.3	10	o
P1Lysozyme	23.5% xylose	oil - mineral	294					0.66	0.62	0.98		27.3181	32.1149	34.3033	26326		0.993546	f	+0.3 M NaNO3; RT/LT Pair		7.1	10	o
P1Lysozyme	23.5% xylose	oil - mineral	100	-0.113298	-0.0346426			0.71	0.64	1.07	h	26.9153	31.6829	34.007	25414		0.959127	f	+0.3 M NaNO3; RT/LT Pair		11.7	10	o
TrigTrypsin	50% mpd	50% mpd	100	-0.085	0			0.64	0.59	0.62	-	54.657		107.32	277530		0.973789	f	Vial mount	7	3.39	10	a
TrigTrypsin	40% xylose	40% xylose	100	-0.01	0.0061687			0.64	0.6	0.62	c	54.673		107.871	279242		0.979796	f	Vial mount	6.8	4.93	10	a
TrigTrypsin	well solution	well solution	294	0				0.62	0.57	0.6		54.959		109.267	285825		1.00289	f	MicroRT	6.1	0.77	10	a
TrigTrypsin	30% xylose	30% xylose	100	0.01	0.00655785			0.65	0.61	0.64	c	54.704		107.791	279350		0.980175	f	Vial mount	7.5	3.91	10	a
TrigTrypsin	20% xylose	20% xylose	100	0.03	0.0103737			0.64	0.61	0.88	c	54.749		108.022	280409		0.983891	f	Vial mount	8.6	2.61	10	a
TrigTrypsin	no oil	no oil	100	0	0.00350953			0.64	0.58	0.65	c	54.76		107.243	278504		0.977207	f	Vial mount	8.1	1.46	10	b
TrigTrypsin	no oil	no oil	100	0	0.00371131			0.67	0.64	0.88	c	54.746		107.321	278560		0.977404	f	Vial mount	8	3.29	10	b
TrigTrypsin	well solution	no oil	100	0	0.00630562			0.67	0.64	0.88	c	54.792		107.418	279280		0.97993	f	Vial mount	10.3	2.99	10	b
TrigTrypsin	well solution	oil - paraffin	100	-0.113298	-0.000670198			0.65	0.58	0.64	-	54.63		107.306	277344		0.973137	f	Vial mount	9.3	1.77	10	o
TrigTrypsin	well solution	oil - paraffin	100	-0.113298	-0.00193853			0.68	0.62	0.66	-	54.665		107.032	276992		0.971902	f	Vial mount	7.4	3.12	10	o
TrigTrypsin	well solution	oil - infineum	100	-0.091	0.00535077			0.64	0.61	0.79	-	54.783		107.35	279015		0.979	f	Vial mount	10.2	3.24	10	o
TrigTrypsin	well solution	oil - infineum	100	-0.091	0.00660469			0.65	0.62	0.73	-	54.788		107.464	279363		0.980221	f	Vial mount	8.2	1.24	10	o
TrigTrypsin	well solution	oil - infineum	100	-0.091	0.00713797			0.65	0.6	0.7	-	54.82		107.397	279511		0.98074	f	Vial mount	9.4	3.97	10	o
TrigTrypsin	well solution	oil - a	100	-0.089	0.00220517			0.65	0.62	0.71	-	54.68		107.42	278142		0.975937	f	Vial mount	9.4	2.2	10	o
TrigTrypsin	well solution	oil - b	100	-0.082	0.00495082			0.67	0.6	0.67	-	54.759		107.402	278904		0.978611	f	Vial mount	8.3	2.47	10	o
TrigTrypsin	well solution	oil - nvh	100	-0.0686183	0.00251144			0.67	0.62	0.7	-	54.715		107.315	278227		0.976235	f	Vial mount	7.4	3.45	10	o
TrigTrypsin	well solution	oil - nvh	100	-0.0686183	0.0042554			0.72	0.64	0.71	c	54.766		107.299	278711		0.977933	f	Vial mount	9.4	3.46	10	o
TrigTrypsin	well solution	oil - fomblin yr 1800	100	-0.05	0.00842071			0.68	0.62	0.79	-	54.839		107.459	279867		0.981989	f	Vial mount	9.4	1.66	10	o
TrigTrypsin	well solution	oil - fomblin yr 1800	100	-0.05	0.00513818			0.66	0.61	0.68	-	54.771		107.375	278956		0.978793	f	Vial mount	7.8	1.65	10	o
TrigTrypsin	well solution	oil - fomblin yr 1800	100	-0.05	0.00297986			0.64	0.59	0.65	c	54.72		107.345	278357		0.976691	f	Vial mount	7.6	3.03	10	o
TetLysozyme	45% P200	45% P200	294	-0.071	0.000850763			0.69	0.67	0.93	-	78.827		38.244	237636		0.997791	pp	w5% NaCl	16.9
TetLysozyme	45% xylose	45% xylose	294	0.03	-0.000850763			0.71	0.73	0.99	-	79.156	79.156	37.862	237232		0.996095	pp		14.9
TetLysozyme	45% meoh	45% meoh	100	-0.129	-0.0413252			0.62	0.64	0.79	-	78.3641	78.3641	36.9606	227622		0.955744	f	w5% NaCl	7.3	6.82	9.28	a
TetLysozyme	45% P200	45% P200	100	-0.071	-0.0409082			0.71	0.68	0.9	-	77.3756	77.3756	38.203	227721		0.95616	f	w5% NaCl	7.2	6.99	10.3	a
TetLysozyme	45% glycerol	45% glycerol	100	-0.044	-0.0288965			0.71	0.6	0.9	-	78.9576	78.9576	36.9848	230573		0.968135	f	w5% NaCl	8.8	10.89	45	a
TetLysozyme	45% xylose	45% xylose	100	-0.03	-0.0296124			0.69	0.7	0.86	-	78.7161	78.7161	37.1845	230403		0.967421	f	w5% NaCl	10.7	8.16	33.82	a
TetLysozyme	30% xylose	30% xylose	100	0	-0.0321816			0.69	0.69	0.83	c	78.7065	78.7065	37.049	229793		0.96486	f	w5% NaCl	8.8	9.46	30	a
TetLysozyme	15% xylose	15% xylose	100	0.03	-0.0282057			0.68	0.66	0.84	h	78.7832	78.7832	37.1748	230737		0.968823	f	w5% NaCl	7.8	7.02	30	a
												53.18	56.43	64.67	194071
OrthoTrypsin	50% mpd	50% mpd	294	-0.085				0.61	0.59	0.6		54.6917	58.5376	67.5763	216845	27873	0.998952	f	MicroRT; Cell vol at DC start	10.3	12	5	a
OrthoTrypsin	50% xylose	50% xylose	294	-0.03				0.6	0.57	0.62		54.972	58.528	67.593	217300		1.00105	f	MicroRT; cell vol at DC start	11.4	3	5	a
OrthoTrypsin	50% etoh	50% etoh	100	-0.132	-0.0378652	-0.0136333	-0.0651906	0.69	0.64	0.75	e	54.3056	58.0524	66.2471	208853	27493	0.962135	f	Vial mount	5.1	10.9		a
OrthoTrypsin	50% meoh	50% meoh	100	-0.129	-0.0416428	-0.0132386	-0.073673	0.63	0.63	0.64	-	54.3836	58.0953	65.8463	208033	27504	0.958357	f	Vial mount	3.6	20		a
OrthoTrypsin	50% dmf	50% dmf	100	-0.105	-0.0369577			0.62	0.61	0.65	-	54.467	58.1722	65.9783	209050		0.963042	f	Vial mount	5.7	15.2		a
OrthoTrypsin	50% mpd	50% mpd	100	-0.085	-0.0353085	-0.0134898	-0.0599126	0.62	0.59	0.61	-	54.1155	58.1947	66.4949	209408	27497	0.964692	f	Vial mount	5.5	16		a
OrthoTrypsin	25/25 xylose/mpd	25/25 xylose/mpd	100	-0.058	-0.0312637			0.61	0.6	0.6	-	54.3625	58.189	66.4767	210286		0.968736	f	Vial mount	5.7	15.5		a
OrthoTrypsin	25/25 xylose/mpd	25/25 xylose/mpd	100	-0.058	-0.0305819			0.6	0.6	0.6	-	54.3967	58.1641	66.5102	210434		0.969418	f	Vial mount	5.1	20.8		a
OrthoTrypsin	50% xylose	50% xylose	100	-0.03	-0.0310012	-0.0129157	-0.0513954	0.61	0.61	0.63	-	54.4263	58.273	66.3212	210343	27513	0.968999	f	Vial mount	6	16		a
OrthoTrypsin	40% xylose	40% xylose	100	-0.01	-0.0300245			0.62	0.6	0.63	-	54.5168	58.254	66.2994	210555		0.969975	f	Vial mount	6.1	15.4		a
OrthoTrypsin	30% xylose	30% xylose	100	0.01	-0.0250677	-0.0134898	-0.0381236	0.63	0.63	0.63	c	54.6465	58.315	66.3105	211631	27497	0.974932	f	Vial mount	5.6	17.2		a
OrthoTrypsin	25% xylose	25% xylose	100	0.02	-0.0221055			0.72	0.78	1.27	m	54.6256	58.3533	66.5939	212274		0.977894	f	Vial mount	8.4	7.4		a
OrthoTrypsin	20% xylose	20% xylose	100	0.03	-0.0379804	-0.0136333	-0.0654357	0.99	0.8	2.3	h	54.4477	58.168	65.937	208828	27493	0.96202	f	Vial mount	15.1	2.9		a
OrthoTrypsin	20% xylose (wicked)	20% xylose (wicked)	100	0.02	-0.0253441			0.68	0.64	0.75	-	54.64	58.24	66.49	211571		0.974656	f	Vial mount	5.3	11		a
OrthoTrypsin	20% xylose	20% xylose	100	0.03	-0.021456			0.77	0.7	0.96	h	54.6455	58.3511	66.6163	212415		0.978544	f	Vial mount	7.3	7.5	10	a
OrthoTrypsin	20% xylose	20% xylose	100	0.03	-0.072052	-0.0124493	-0.139263	1.35	0.82	3.17	h	54.124	56.841	65.478	201432	27526	0.927948	f	Vial mount	19.1	4	10	a
HexTLN	50% dmf	50% dmf	294	-0.105				0.59	0.57	0.57		93.9309		131.656	1005975	40854	1.00034	f		18.6	0.96	20	a
HexTLN	25/25 mpd/xylose	25/25 mpd/xylose	294	-0.0575				0.63	0.6	0.61		93.83		132.311	1008812	40799	1.00317	f		17.5	1.05	30	a
HexTLN	50% xylose	50% xylose	294	-0.03				0.62	0.57	0.57		93.8036		132.294	1008111	40811	1.00247	f		15.6	1	40	a
HexTLN	20% xylose	20% xylose	294	0.03				0.63	0.58	0.6		93.783		131.7	1003146	40947	0.997531	f		15.8	0.88	30	a
HexTLN	50% etoh	50% etoh	100	-0.132	-0.0530345			0.64	0.6	1.07	-	92.971		126.862	949634		0.944319	f	solid etoh?	4.4	1.7	40	a
HexTLN	50% meoh	50% meoh	100	-0.129	-0.0503975	-0.018392	-0.0503975	0.67	0.59	0.8	-	92.808		127.715	952676	40082	0.947344	f		9.5	0.77	40	a
HexTLN	50% meoh	50% meoh	100	-0.129	-0.0519535			0.63	0.59	0.86	-	92.78		127.57	951115		0.945792	f		9.9	1.07	30	a
HexTLN	50% dmf	50% dmf	100	-0.105	-0.0566806			0.62	0.58	0.88	-	92.4279		128.309	949003		0.943691	f		7.2	1.26	40	a
HexTLN	50% dmf	50% dmf	100	-0.105	-0.0533894			0.69	0.6	0.96	-	92.5266		128.445	952314		0.946984	f		13.9	0.85	40	a
HexTLN	50% dmf	50% dmf	100	-0.105	-0.0534938			0.66	0.59	0.9		92.57		128.29	952209		0.946879	f	Soak2min/Equil0.25min	10.8	1.15	30	a
HexTLN	50% dmf	50% dmf	100	-0.105	-0.0527214			0.64	0.59	0.66		92.61		128.32	952986		0.947652	f	Soak1min/Equil0.25min	8.2	1.22	30	a
HexTLN	50% dmf	50% dmf	100	-0.105	-0.0530037			0.65	0.59	0.99		92.59		128.32	952702		0.94737	f	Soak3min/Equil0.25min	10.3	1.13	30	a
HexTLN	50% mpd	50% mpd	100	-0.085	-0.0430924	-0.0144001	-0.0430924	0.63	0.59	0.65	-	92.9604		128.832	964167	40245	0.958771	f		7.8	1.8	30	a
HexTLN	50% mpd	50% mpd	100	-0.085	-0.0465819	-0.0138124	-0.0465819	0.62	0.57	0.61	-	92.78		128.86	960651	40269	0.955274	f	Soak 15"/Vial 15"	10.6	1.57	30	a
HexTLN	37.5 mpd/12.5 xylose	37.5 mpd/12.5 xylose	100	-0.071	-0.0433702			0.66	0.56	0.66	-	92.8965		129.06	964538		0.959139	f		9.4	1.6	40	a
HexTLN	25/25 mpd/xylose	25/25 mpd/xylose	100	-0.0575	-0.0402391			0.65	0.58	0.7	-	92.9411		129.4	968016		0.962598	f		9.6	1.7	40	a
HexTLN	12.5/37.5 mpd/xylose	12.5/37.5 mpd/xylose	100	-0.044	-0.0376533			0.62	0.58	0.65	-	92.9719		129.666	970642		0.965209	f		9.6	1.7	40	a
HexTLN	50% xylose	50% xylose	100	-0.03	-0.030185			0.68	0.61	0.67	c	93.0861		130.311	977870		0.972397	f		10.2	2	30	b
HexTLN	50% xylose	50% xylose	100	-0.03	-0.0350476			0.63	0.58	0.66	-	92.92		130.122	972967		0.967521	f		10.7	1.8	40	b
HexTLN	40% xylose	40% xylose	100	0	-0.0274863			0.63	0.61	0.78	c	93.2015		130.115	978824		0.973346	f		12.8	0.9	30	a
HexTLN	30% xylose	30% xylose	100	0.01	-0.0244868	-0.0161389	-0.0244868	0.67	0.64	0.99	c	93.386		129.878	980914	40174	0.975424	f		18.8	0.3	30	a
HexTLN	30% xylose	30% xylose	100	0.01	-0.027529			0.62	0.59	1.13	c	93.22	93.22	129.89	977855		0.972382	p	loop middle				a
HexTLN	30% xylose	30% xylose	100	0.01	-0.0274544			0.63	0.6	1.06	c	93.23	93.16	129.96	977930		0.972457	p	loop middle				a
HexTLN	30% xylose	30% xylose	100	0.01	-0.0319893			0.58	0.57	0.87	c	93.08	93.08	129.72	973370		0.967922	p	loop middle				a
HexTLN	30% xylose	30% xylose	100	0.01	-0.0273778			0.56	0.57	0.77	-	93.23	93.23	129.92	978007		0.972533	p	tip				a
HexTLN	20% xylose	oil - nvh	100	0.01	-0.0383113			0.67	0.64	1.22	-	93.22	93.22	128.5	967013		0.961601	p	NVH				a
HexTLN	20% xylose	20% xylose	100	0.03	-0.0294663	-0.0178777	-0.0294663	0.64	0.6	1.27	h	93.306		129.124	973554	40103	0.968105	f				40	a
HexTLN	20% xylose	20% xylose	100	0.03	-0.0438844			1.74	0.59	1.31	h	92.95	92.85	128.2	959091		0.953723	p	loop middle				a
HexTLN	20% xylose	20% xylose	150	0.03	-0.022161			0.78	0.7	1.34	h	93.43	93.36	129.83	980882		0.975392	p	loop middle				a
HexTLN	20% xylose	20% xylose	150	0.03	-0.0292968			1.33	0.66	1.28	h	93.3	93.21	129.36	973724		0.968274	p	loop middle				a
HexTLN	20% xylose	20% xylose	100	0.03	-0.0222109			0.99	0.68	1.41	h	93.38	93.42	129.74	980832		0.975342	p	loop middle				a
HexTLN	20% xylose	20% xylose	100	0.03	-0.0249185			1.09	0.68	1.46	m	93.32	93.31	129.68	978116		0.972641	p	loop middle				a
HexTLN	20% xylose	20% xylose	100	0.03	-0.0251986			0.97	0.68	1.4	m	93.29	93.25	129.721	977835		0.972362	p	loop middle				a
HexTLN	20% xylose	20% xylose	100	0.03	-0.0238757			0.78	0.61	1.06	h	93.45	93.44	129.48	979162		0.973682	p	loop middle				a
HexTLN	20% xylose	20% xylose	100	0.03	-0.0252325			0.88	0.66	1.15	-	93.28	93.38	129.43	977801		0.972328	p	wicked				a
HexTLN	20% xylose	20% xylose	100	0.03	-0.0306925			0.68	0.65	1.03	-	93.27	93.47	128.77	972324		0.966882	p	tip				a
HexTLN	20% xylose	20% xylose	100	0.03	-0.0242665			0.64	0.6	1	-	93.36	93.33	129.78	978770		0.973292	p	tip				a
HexTLN	20% xylose	20% xylose	100	0.03	-0.0287505			0.62	0.6	0.95	-	93.26	93.27	129.32	974272		0.968819	p	tip				a
HexTLN	20% xylose	20% xylose	150	0.03	-0.0201663			0.59	0.62	0.84	-	93.55	93.58	129.64	982883		0.977382	p	tip				a
HexTLN	20% xylose	20% xylose	100	0.03	-0.0210824			0.64	0.61	0.95	-	93.52	93.5	129.664	981964		0.976468	p	tip				a
HexTLN	20% xylose	20% xylose	100	0.03	-0.0245187			0.57	0.59	0.85	-	93.39	93.41	129.53	978517		0.97304	p	tip				a
HexTLN	15% xylose	15% xylose	100	0.04	-0.0315092			0.67	0.69	1.9	h	93.24	93.24	128.84	970079		0.964649	p	loop middle				a
HexTLN	15% xylose	15% xylose	100	0.04	-0.0196676			0.56	0.58	0.9	h	93.6	93.6	129.3	981940		0.976444	p	blotted				a
HexTLN	15% xylose	15% xylose	100	0.04	-0.0286489			0.6	0.63	1.18	h	93.26	93.26	129.17	972944		0.967498	p	not blotted				a
HexTLN	15% xylose	15% xylose	100	0.04	-0.069428			0.7	0.65	2.2	h	92.77	92.77	125.06	932098		0.926881	p	bot blotted				a
HexTLN	15% xylose	15% xylose	100	0.04	-0.02065			0.56	0.58	0.9	-	93.59	93.59	129.3	980956		0.975466	p	tip				a
HexTLN	10% xylose	10% xylose	100	0.05	-0.0353517			0.66	0.63	2.53	h	93.1		128.502	964643		0.959244	f				20	a
HexTLN	10% xylose	oil - santovac	100	0.05	-0.0227946			0.64	0.64	1.33	-	93.47	93.38	128.89	977200		0.971731	p	Santovac				a
HexTLN	10% xylose	10% xylose	100	0.05	-0.0432677			0.76	0.69	2.6	h	92.99	93.03	127.42	956727		0.951372	p	loop				a
HexTLN	10% xylose	10% xylose	100	0.05	-0.0573978			0.73	0.7	2.33	h	92.87	92.87	126.2	942597		0.937321	p	loop				a
HexTLN	10% xylose	10% xylose	100	0.05	-0.0667869			0.7	0.65	1.9	h	92.92	93.1	125.1	933208		0.927985	p	tip				a
HexTLN	10% xylose	10% xylose	100	0.05	-0.0219926			0.52	0.59	0.92	-	93.71	93.71	128.6	978002		0.972528	p	tip				a
HexTLN	5% xylose	oil - santovac	100	0.06	-0.0250094			0.61	0.61	1.01	-				973212		0.967765	p	Santovac				a
HexTLN	water	oil - nvh	100	0.07	-0.0523908			0.88	0.69	1.51	-	92.99	93.22	125.7	943993		0.938709	p	NVH				a
HexTLN	water	oil - santovac	100	0.07	-0.0291501						-				967145		0.961732	p	Santovac				a
HexTLN	50% xylose	oil - nvh	100	-0.0686183	-0.0321741			0.67	0.58	0.66	-	92.9564		130.381	975906		0.970444	f			1.5	40	o
HexTLN	50% xylose	oil - paraffin	100	-0.113298	-0.034752			0.62	0.56	0.68	-	92.8181		130.042	970242		0.964812	f			1.16	40	o
HexTLN	50% xylose	oil - infineum	100	-0.091	-0.0339407			0.63	0.59	0.61	-	92.9105		130.153	973006		0.96756	f			1.47	20	o
HexTLN	50% xylose	oil - nvh	100	-0.0686183	-0.0353873			0.64	0.59	0.66	-	92.8518		130.273	972666		0.967222	f			1.53	20	o
HexTLN	50% xylose	oil - fomblin	100	-0.0498	-0.0326858			0.63	0.6	0.87	-	92.9615		130.328	975682		0.970221	f			1.13	20	o
HexTLN	50% xylose	oil - fomblin	100	-0.0498	-0.0386274			0.64	0.59	0.62	-	92.8139		129.98	969689		0.964262	f			1.36	25	o
TetThaumatin	50% xylose	50% xylose	294	-0.03				0.58	0.58	0.59		58.79		151.534	523802			pp		16.4			a
TetThaumatin	50% MPD	50% MPD	294	-0.085				0.57	0.59	0.52		58.71		151.62	522617			pp		19			a
TetThaumatin	50% MPD	50% MPD	294	-0.085				0.58	0.58	0.58		58.73		151.61	522979			pp		17.8			a
TetThaumatin	50% MPD	50% MPD	100	-0.085	-0.042467			0.65	0.6	0.62	-	57.755		150.219	501077			f		7.9	3.1		a
TetThaumatin	25% mpd/25% xylose	25% mpd/25% xylose	100	-0.0575	-0.0376209			0.59	0.58	0.57	-	57.9413		150.01	503613			f		7.7	5.9		a
TetThaumatin	50% xylose	50% xylose	100	-0.03	-0.0299331			0.62	0.56	0.57	-	58.2062		149.835	507636			f		9.8	2.3		a
TetThaumatin	40% xylose	40% xylose	100	-0.01	-0.0276553			0.62	0.58	0.59	c	58.2471		149.976	508828			f		10.9	2.9		a
TetThaumatin	30% xylose	30% xylose	100	0.01	-0.0251577			0.68	0.66	0.81	c	58.2945		150.168	510135			f		8.5	2		a
TetThaumatin	20% xylose	20% xylose	100	0.03	-0.0512287			0.89	0.59	3.13	h	57.753		148.856	496492			f			0		a
CubicInsulin	50% mpd (exp)	50% mpd (exp)	294	-0.085				0.62	0.64	0.61		79.1848	79.1848	79.1848	496507		1.03502	f	+1/20 well solution	23.2	3.45	30	a
CubicInsulin	50% mpd (exp)	50% mpd (exp)	294	-0.085				0.63	0.64	0.65		79.258	79.258	79.258	497877		1.03787	f	full		2.1	30	a
CubicInsulin	50% mpd (exp)	50% mpd (exp)	294	-0.085				0.62	0.6	0.62		79.2476	79.258	79.258	497690		1.03748	f	full	24	1.75	45	a
CubicInsulin	50% xylose (exp)	50% xylose (exp)	294	-0.03				0.63	0.64	0.63		78.8783	78.8783	78.8783	491763		1.02513	f	+1/20 well solution	18.3	3.5	45	a
CubicInsulin	50% PEP426	50% PEP426	100	-0.072	-0.047132			0.63	0.61	0.63	-	77.903	77.9176		472898		0.985802	f	+1/20 well solution	13.8	5	25	a
CubicInsulin	50% mpd	50% mpd	100	-0.085	-0.0493962			0.67	0.64	0.77	-	77.9207	77.8866		473106		0.986236	f		17.6	1.77	60	a
CubicInsulin	50% mpd	50% mpd	100	-0.085	-0.0487874			0.62	0.62	0.65	-	77.9373	77.9055		473409		0.986868	f	+1/20 well solution	16.7	3.9	45	a
CubicInsulin	50% mpd	50% mpd	100	-0.085	-0.0469409			0.63	0.63	0.66	-	77.9877	77.8683		474328		0.988783	f		16.5	3.54	45	a
CubicInsulin	12.5% xylose/37.5% mpd	12.5% xylose/37.5% mpd	100	-0.072	-0.0405874			0.63	0.63	0.62	-	78.0872	78.0396		476146		0.992573	f	+1/20 well solution	16.5	5.3	45	a
CubicInsulin	12.5% xylose/37.5% mpd	12.5% xylose/37.5% mpd	100	-0.072	-0.0400998			0.62	0.61	0.62	-	78.1005	78.1018		476388		0.993078	f		17	5.2	45	a
CubicInsulin	25% xylose/25% mpd	25% xylose/25% mpd	100	-0.0575	-0.0341269			0.62	0.66	0.61	-	78.1799	78.128		477843		0.996111	f	+1/20 well solution	16.8	7	45	a
CubicInsulin	50% xylose	50% xylose	100	-0.03	-0.0312203			0.62	0.62	0.6	-	77.986	77.9676		476410		0.993123	f	+1/20 well solution	10.3	12.5	45	a
CubicInsulin	50% xylose	50% xylose	100	-0.03	-0.0285808			0.6	0.63	0.62	-	78.1725	78.0544		477708		0.995829	f	full	8.2	9.6	10	a
CubicInsulin	40% xylose	40% xylose	100	-0.01	-0.0145601			0.72	0.66	0.74	c	78.4319	78.3352		482479		1.00577	f	full	10.5	8	45	a
CubicInsulin	30% xylose	30% xylose	100	0.01	0.00667459			0.89	0.84	1.5	c	78.923	78.8839		490706		1.02292	f	full	15.3	1.2	45	a
CubicInsulin	25% xylose	25% xylose	100	0.02	-0.0120459			1.02	0.92	2.59	m	78.3254	78.2177		480516		1.00168	f	full		0.6	45	a
CubicInsulin	20% xylose	20% xylose	100	0.03	-0.0220982			1.24	0.8	2.85	h	78.001	78.001		474573		0.989294	f	full			45	a
TetTLN	50% dmf	50% dmf	291	-0.105				0.57	0.57	0.61		97.6388	97.6388	108.134	1030878		1.04637	f		20.2	0.5	30	a
TetTLN	50% mpd	50% mpd	291	-0.085				0.61	0.61	0.61		98.0259	98.0259	107.522	1.03318e+06	40868	1.04871	f		15.8	4.1	85	a
TetTLN	50% xylose	50% xylose	291	-0.03				0.59	0.59	0.61		97.6593	97.6593	108.069	1.03069e+06	40875	1.04618	f		18.1	2.5	60	a
TetTLN	25% xylose	25% xylose	291	0.02				0.58	0.58	0.61		97.676	97.676	108.54	1035957		1.05152	f		18.6	0.9	15	a
TetTLN	50% etoh	50% etoh	100	-0.132	-0.0700041			0.66	0.71	0.83	e	95.8262	95.8262	104.587	960386		0.974818	f			3.4	90	a
TetTLN	50% meoh	50% meoh	100	-0.129	-0.0618167	-0.0143009	-0.08522	0.65	0.67	1	-	96.1494	96.1494	104.8	968841	40287	0.9834	f		17.5	1.7	60	a
TetTLN	50% dmf	50% dmf	100	-0.105	-0.0495699	-0.0154998	-0.0663507	0.61	0.66	0.7	-	96.4399	96.4399	105.529	981488	40238	0.996237	f		18.1	3.9	110	a
TetTLN	50% dmf	50% dmf	100	-0.105	-0.0587596			0.84	0.71	0.97	-	96.2075	96.2075	105.014	971998		0.986605	f		14.5	1.4	90	a
TetTLN	50% mpd	50% mpd	100	-0.085	-0.0499689	-0.0147658	-0.0673077	0.59	0.6	0.63	-	96.5432	96.5432	105.256	981076	40268	0.995819	f		17	4.2	90	a
TetTLN	50% mpd	50% mpd	100	-0.085	-0.0502642			0.64	0.64	0.68	-	96.5762	96.5762	105.154	980771		0.995509	f		12.8	3.8	45	a
TetTLN	40% mpd	40% mpd	100	-0.072	-0.0416894			0.61	0.62	0.63	-	96.764	96.764	105.692	989626		1.0045	f		13.6	6.6	120	a
TetTLN	25/25 xylose/mpd	25/25 xylose/mpd	100	-0.058	-0.0393208			0.62	0.62	0.62	-	96.8158	96.8158	105.84	992072		1.00698	f		12.8	5.5	90	a
TetTLN	25/25 xylose/mpd	25/25 xylose/mpd	100	-0.0575	-0.0435477	-0.0137137	-0.058242	0.59	0.6	0.62	-	96.7075	96.7075	105.611	987707	40311	1.00255	f		13.2	4.5	90	a
TetTLN	30% mpd	30% mpd	100	-0.05	-0.0328605			0.6	0.6	0.62	-	96.9333	96.9333	106.294	998743		1.01375	f		12.7	5.9	90	a
TetTLN	27.5% mpd	27.5% mpd	100	-0.045	-0.025788			0.63	0.61	0.62	-	97.149	97.149	106.612	1006047		1.02117	f		13	5	75	a
TetTLN	50% glycerol	50% glycerol	100	-0.044	-0.0397295			0.61	0.62	0.67	-	96.4859	96.4859	106.486	991650		1.00655	f		12.5	4.7	75	a
TetTLN	40% glycerol	40% glycerol	100	-0.04	-0.0255459			0.6	0.61	0.62	-	96.88	96.88	107.198	1006297		1.02142	f		13.1	6.3	75	a
TetTLN	50% xylose	50% xylose	100	-0.03	-0.03341	-0.0136403	-0.0431473	0.57	0.58	0.6	-	96.7055	96.7055	106.734	998176	40314	1.01318	f		12.1	3.9	60	a
TetTLN	50% xylose	50% xylose	100	-0.03	-0.0362724			0.61	0.62	0.61	-	96.602	96.602	106.606	995220		1.01018	f		11.9	5.4	60	a
TetTLN	50% xylose	50% xylose	100	-0.03	-0.0341014			0.6	0.6	0.61	-	96.7021	96.7021	106.657	997462		1.01245	f		11.1	4.6	80	a
TetTLN	50% xylose	50% xylose	100	-0.03	-0.0328722			0.59	0.61	0.61	-	96.6977	96.6977	106.811	998731		1.01374	f		11.5	6	60	a
TetTLN	21% mpd	21% mpd	100	-0.016	-0.0268019			0.6	0.6	0.62	-	97.1069	91.1069	106.643	1005000		1.0201	f		11.8	5	75	a
TetTLN	40% xylose	40% xylose	100	-0.01	-0.00112303			0.77	0.83	1.89	c	97.5937	97.5937	108.301	1031518		1.04702	f		12.2	0.7	90	a
TetTLN	40% xylose	40% xylose	100	-0.01	-0.0296392	-0.0139094	-0.0373867	0.57	0.59	0.6	-	96.8189	96.8189	106.9	1002070	40303	1.01713	f		12.5	4.7	90	a
TetTLN	25% mpd	25% mpd	100	0	-0.0275563			0.6	0.62	0.61	-	97.054	97.054	106.611	1004221		1.01931	f		10.2	5.5	75	a
TetTLN	37.5 % glycerol	37.5 % glycerol	100	0	-0.0276986			0.61	0.61	0.62	-	96.829	96.819	107.113	1004074		1.01916	f		11.8	5.5	90	a
TetTLN	30% xylose	30% xylose	100	0.01	-0.00660684	-0.0151573	-0.00239543	0.88	0.73	1.41	c	97.497	97.497	107.921	1025855	40252	1.04127	f		10.7	0	90	a
TetTLN	30% xylose	30% xylose	100	0.01	0.000137635			0.93	0.83	2.08	c	97.577	97.577	108.475	1.03282e+06		1.04834	f		22.7	0.2	150	a
TetTLN	35% glycerol	35% glycerol	100	0.02	-0.0121052			0.66	0.67	0.78	c	97.2642	97.2642	107.662	1020177		1.03551	f	ice weird jog	25.7	3.5	75	a
TetTLN	29% glycerol	29% glycerol	100	0.027	0.000857256			0.72	0.67	1.16	c	97.6651	97.6651	108.357	1033563		1.04909	f	ice weird jog	13.1	0.3	90	a
TetTLN	30% glycerol	30% glycerol	100	0.028	0.00157965			0.73	0.68	1.12	c	97.6583	97.6583	108.451	1034309		1.04985	f	ice weird jog	26.9	0.2	120	a
TetTLN	30% glycerol	30% glycerol	100	0.028	0.008638			0.79	0.74	1.68	c	97.883	97.883	108.714	1041598		1.05725	f	ice weird jog		0	90	a
TetTLN	20% mpd	20% mpd	100	0.042	-0.000111213			0.81	0.83	1.55	c	97.7943	97.7943	107.967	1.03256e+06		1.04808	f			0.5	90	a
TetTLN	17.5% mpd	17.5% mpd	100	0.046	-0.00134963			0.85	0.83	1.84	c	97.7394	97.7394	107.954	1031284		1.04678	f			0.3	90	a
TetTLN	15% mpd	15% mpd	100	0.05	-0.00221848			0.84	0.8	1.81	c	97.7526	97.7526	107.831	1.03039e+06		1.04587	f			0	120	a
TetTLN	13.5% mpd	13.5% mpd	100	0.054	-0.0144099			0.7	0.69	2.05	c	97.347	97.347	107.404	1017797		1.03309	f			0	120	a
TetTLN	50% glucose	50% glucose	100	-0.027	-0.0328319			0.57	0.56	0.53		96.565	96.597	107.073	998773		1.01378	p					b
TetTLN	50% glucose	oil - nvh	100	-0.0686183	-0.0320591			0.54	0.54	0.49		96.555	96.605	107.162	999571		1.01459	p					o
TetTLN	50% glucose	oil - fomblin	100	-0.0498	-0.0321375			0.57	0.53	0.55		96.583	96.605	107.122	999490		1.01451	p					o
TetTLN	50% glucose	oil - paraffin	100	-0.113298	-0.0357989			0.52	0.52	0.49		96.533	96.489	106.901	995709		1.01067	p					o
TetTLN	50% glucose	oil - paraffin	100	-0.113298	-0.0354309			0.56	0.55	0.51		96.53	96.5	106.933	996089		1.01106	p					o
TetTLN	50% glucose	oil - a	100	-0.0889	-0.0323099			0.55	0.55	0.52		96.565	96.586	107.144	999312		1.01433	p					o
TetTLN	50% glucose	oil - b	100	-0.0819	-0.0348499			0.53	0.52	0.49		96.547	96.528	106.947	996689		1.01167	p					o
TetTLN	50% glucose	oil - b	100	-0.0819	-0.0350881			0.58	0.56	0.51		96.506	96.481	107.018	996443		1.01142	p					o
TetTLN	50% glucose	oil - a	100	-0.089	-0.0347657			0.53	0.52	0.52		95.569	96.527	106.933	996776		1.01175	p					o
TetTLN	50% glucose	oil - nvh	100	-0.0686183	-0.0339813			0.54	0.53	0.5		96.539	96.518	107.063	997586		1.01258	p					o
TetTLN	50% glucose	oil - fomblin	100	-0.0498	-0.0346543			0.53	0.49	0.56		96.538	96.602	106.896	996891		1.01187	p					o
TetTLN	50% glucose	oil - infineum	100	-0.091	-0.0328561			0.55	0.55	0.56		96.565	96.578	107.092	998748		1.01376	p					o
TetTLN	50% glucose	oil - infineum	100	-0.091	-0.0349545			0.53	0.53	0.52		96.539	96.533	106.939	996581		1.01156	p					o
TetTLN	50% glucose	50% glucose	100		-0.0254646			0.52	0.53	0.51		96.812	96.719	107.399	1006381		1.0215	p	ice				b
TetTLN	50% glucose	50% glucose	100	-0.027	-0.0360178			0.55	0.54	0.54		96.508	96.484	106.909	995483		1.01044	p	7 min equil				b
TetTLN	50% glucose	50% glucose	100	-0.027	-0.0357689			0.49	0.49	0.46		96.594	96.446	106.883	995740		1.0107	p					b
TetTLN	50% glucose	50% glucose	100	-0.027	-0.0343599			0.55	0.53	0.55		96.551	96.528	106.997	997195		1.01218	p					b
TetTLN	50% glucose	50% glucose	100	-0.027	-0.0345865			0.53	0.52	0.52		96.555	96.543	106.95	996961		1.01194	p					b
TetTLN	50% xylose	oil - nvh	100		-0.0340501			0.6	0.61	0.64		96.6835	96.6835	106.712	997515		1.0125	f	175 x 350 µm loop		3.2
TetTLN	50% xylose	oil - nvh	100		-0.0350649			0.6	0.6	0.62		96.6426	96.6426	106.691	996467		1.01144	f	240 x 440 µm loop		2.7
TetTLN	50% xylose	oil - nvh	100		-0.0345778			0.6	0.6	0.64		96.5742	96.5742	106.886	996970		1.01195	f	830 x 1500 µm loop		2.7
TetTLN	50% xylose	oil - nvh	100		-0.0348364			0.6	0.6	0.63		96.6139	96.6139	106.739	996703		1.01168	f	425 x 770 µm loop		2.5
TetTLN	50% xylose	50% xylose	100		-0.0373918			0.6	0.6	0.62		96.5831	96.5831	106.562	994064		1.009	f	?loop ; blotted lots		3.5
TetTLN	50% xylose	oil - nvh	100		-0.0347434			0.62	0.63	0.64		96.6471	96.6471	106.728	996799		1.01178	f	175 x 350 µm loop; blotted		3.2
TetTLN	50% DMF	oil - nvh	100		-0.0577264			0.74	0.75	1.27		96.3052	96.3052	104.92	973065		0.987688	f			2.2
TetTLN	30% glycerol	oil - nvh	100		0.00026559			0.87	0.76	1.91	c	97.5296	97.5296	108.594	1032952		1.04847	f	ice weird jog		0	75	a
										3.17
